# Supplementary material for: Systematic Review of Instruments Assessing Psychosocial Adaptation and Outcomes Among Families of Children With Congenital Heart Disease
Source: J Pediatr Psychol. 2023 May 23;48(6):537–52. doi: 10.1093/jpepsy/jsad015 (PMC10321401; doi:10.1093/jpepsy/jsad015)
Supplement: jsad015_Supplementary_Data [file jsad015_supplementary_data.zip]

Archive with 3 entries (2 files):
- jsad015_Supplementary_Data/
- jsad015_Supplementary_Data/Eagleson et al. Journal of Pediatric Psychology 2023 PRISMA Checklist.pdf
- jsad015_Supplementary_Data/Eagleson et al. Journal of Pediatric Psychology 2023 Supplementary Data.pdf
